# Supplementary material for: Investigation of Stabilized Amorphous Solid Dispersions to Improve Oral Olaparib Absorption
Source: Pharmaceutics. 2024 Jul 19;16(7):958. doi: 10.3390/pharmaceutics16070958 (PMC11280475; doi:10.3390/pharmaceutics16070958)
Supplement: Supplementary file 1 [file pharmaceutics-16-00958-s001.zip]

Archive with 1 entries (1 files):
- pharmaceutics-3061329-supplementary.pdf
